# Supplementary material for: Low Probability of Initiating nirS Transcription Explains Observed Gas Kinetics and Growth of Bacteria Switching from Aerobic Respiration to Denitrification
Source: PLoS Comput Biol. 2014 Nov 6;10(11):e1003933. doi: 10.1371/journal.pcbi.1003933 (PMC4222654; doi:10.1371/journal.pcbi.1003933)
Supplement: Dataset S1 — contains a Vensim simulation model (Hassan_et_al_2014.mdl) used in this study along with two files (7%_Oxygen_2mM_Nitrite.vdf and Measured_Data) containing simulated and measured data, respectively. (ZIP) [file pcbi.1003933.s001.zip]

Archive with 4 entries (4 files):
- S1/7%_Oxygen_2mM_Nitrite.vdf
- S1/Hassan_et_al-2014.mdl
- S1/Measured_Data.vdf
- S1/Read Me.txt
