# Supplementary material for: Low Probability of Initiating nirS Transcription Explains Observed Gas Kinetics and Growth of Bacteria Switching from Aerobic Respiration to Denitrification
Source: PLoS Comput Biol. 2014 Nov 6;10(11):e1003933. doi: 10.1371/journal.pcbi.1003933 (PMC4222654; doi:10.1371/journal.pcbi.1003933)
Supplement: Dataset S1 — contains a Vensim simulation model (Hassan_et_al_2014.mdl) used in this study along with two files (7%_Oxygen_2mM_Nitrite.vdf and Measured_Data) containing simulated and measured data, respectively. (ZIP) [file pcbi.1003933.s001.zip › S1/Hassan_et_al-2014.mdl]

{UTF-8}
t Rec=
	t m - t t
	~	Hour
	~		|

F den=
	1 - EXP(-r den * t Rec)
	~	Dmnl
	~		|

t m=
	28
	~	Hour
	~		|

t t=
	20.6
	~	Hour
	~		|

"[NO2-] LP"=
	"NO2-"/Vol LP
	~	molN/L
	~		|

"[O2] HS"=
	O2 HS / Vol HS
	~	mol/L
	~		|

"[O2] LP"=
	O2 LP / Vol LP
	~	mol/L
	~		|

"[O2] min"=
	1e-009
	~	mol/L
	~		|

"[O2] trig"=
	9.75e-006
	~	mol/L
	~		|

"Cr NO2-"=
	"ND+" * "v NO2-"
	~	molN/Hour
	~		|

Cr O2=
	("ND-" + "ND+") * v O2
	~	mol/Hour
	~		|

D=
	0.035
	~	Dmnl
	~		|

Gr AE=
	"ND+" * v O2 * Y O2
	~	cell/Hour
	~		|

"Gr D-"=
	"ND-" * v O2 * Y O2
	~	cell/Hour
	~		|

Gr DE=
	"ND+" * "v NO2-" * "Y NO2-"
	~	cell/Hour
	~		|

kH O2=
	0.00139
	~	mol/(L*atm)
	~		|

"km NO2-"=
	4e-006
	~	molN/L
	~		|

km O2=
	2.5e-007
	~	mol/L
	~		|

kt=
	1.62
	~	L/Hour
	~		|

Measured N2:INTERPOLATE:
	~	molN
	~		|

Measured O2:INTERPOLATE:
	~	mol
	~		|

N2= INTEG (
	"Cr NO2-",
		0)
	~	molN
	~		|

"ND+"= INTEG (
	Gr AE+Gr DE+R rec,
		0)
	~	cell
	~		|

"ND-"= INTEG (
	"Gr D-"-R rec,
		3e+008)
	~	cell
	~		|

"NO2-"= INTEG (
	-"Cr NO2-",
		0.00010085)
	~	molN
	~		|

O2 HS= INTEG (
	-Tr O2-"ΔO2(S)",
		0.0002)
	~	mol
	~		|

O2 leak=
	2.04e-008
	~	mol
	~		|

O2 LP= INTEG (
	Tr O2-Cr O2,
		P O2 * Vol LP * kH O2)
	~	mol
	~		|

P O2=
	"[O2] HS" * R * T
	~	atm
	~		|

R=
	0.0831447
	~	L*atm/(K*mol)
	~		|

r den=
	0.00523675
	~	1/Hour
	~		|

"r den(O2)"=
	IF THEN ELSE ("[O2] LP" < "[O2] trig" :AND: "[O2] LP" > "[O2] min", r den, 0)
	~	1/Hour
	~		|

R rec=
	"ND-" * "r den(O2)"
	~	cell/Hour
	~		|

Samp Dr=
	0.017
	~	Hour
	~		|

Samp t[Sampling at Times]=
	1,
	4,
	7,
	10,
	13,
	16,
	19,
	22,
	25,
	28,
	31,
	34,
	37,
	40,
	43,
	46,
	49,
	52,
	55,
	58,
	61,
	64,
	67,
	70,
	73,
	76,
	79,
	82,
	85,
	88,
	91,
	94,
	97,
	100,
	103,
	106,
	109,
	112
	~	Hours
	~		|

Sampling at Times:
	t1, t2, t3, t4, t5, t6, t7, t8, t9, t10, t11, t12, t13, t14, t15, t16, t17, t18, t19\
		, t20, t21, t22, t23, t24, t25, t26, t27, t28, t29, t30, t31, t32, t33, t34, t35, t36\
		, t37, t38
	~	Hours
	~		|

T=
	293.1
	~	K
	~		|

Tr O2=
	kt * (kH O2 * P O2 - "[O2] LP")
	~	mol/Hour
	~		|

"v NO2-"=
	"vmax NO2-" * "[NO2-] LP" / ("[NO2-] LP"+ "km NO2-")
	~	molN/(cell*Hour)
	~		|

v O2=
	vmax O2 * "[O2] LP" / ("[O2] LP" + km O2)
	~	mol/(cell*Hour)
	~		|

"vmax NO2-"=
	1.83e-015
	~	molN/(cell*Hour)
	~		|

vmax O2=
	1.33e-015
	~	mol/(cell*Hour)
	~		|

Vol HS=
	0.07
	~	L
	~		|

Vol LP=
	0.05
	~	L
	~		|

"Y NO2-"=
	(1.93e+013) * 3
	~	cell/molN
	~		|

Y O2=
	1.5e+014
	~	cell/mol
	~		|

"ΔO2(S)"=
	(O2 HS * D - O2 leak) / Samp Dr *  SUM (PULSE (Samp t[Sampling at Times!], Samp Dr))
	~	mol/Hour
	~	Pulse function syntax: {value} * PULSE ({start time}, {duration}). SUM \
		here is not adding anything! It is a special function used with arrays to \
		make sure that, during simulation, the function goes on until all the \
		elements of an array are read.
	|

********************************************************
	.Control
********************************************************~
		Simulation Control Parameters
	|

FINAL TIME  = 55
	~	Hour
	~	The final time for the simulation.
	|

INITIAL TIME  = 0
	~	Hour
	~	The initial time for the simulation.
	|

SAVEPER  = 
        TIME STEP
	~	Hour [0,?]
	~	The frequency with which output is stored.
	|

TIME STEP  = 0.0001
	~	Hour [0,?]
	~	The time step for the simulation.
	|

\\\---/// Sketch information - do not modify anything except names
V300  Do not put anything below this section - it will be ignored
*View 1
$192-192-192,0,Times New Roman|12||0-0-0|0-0-0|0-0-255|-1--1--1|-1--1--1|96,96,100,0
10,1,O2 HS,225,1183,40,20,3,3,0,0,0,0,0,0
10,2,O2 LP,635,1184,40,20,3,3,0,0,0,0,0,0
1,3,5,2,4,0,0,22,0,0,0,-1--1--1,,1|(515,1184)|
1,4,5,1,68,0,0,22,0,0,0,-1--1--1,,1|(344,1184)|
11,5,428,430,1184,6,8,34,3,0,0,3,0,0,0
10,6,Tr O2,430,1165,21,11,40,3,0,0,-1,0,0,0
12,7,48,219,1357,10,8,0,3,0,0,-1,0,0,0
1,8,10,7,4,0,0,22,0,0,0,-1--1--1,,1|(219,1315)|
1,9,10,1,68,0,0,22,0,0,0,-1--1--1,,1|(219,1236)|
11,10,48,219,1276,8,6,33,3,0,0,4,0,0,0
10,11,"ΔO2(S)",254,1276,27,11,40,3,0,0,-1,0,0,0
10,12,O2 leak,339,1252,27,11,8,3,0,0,0,0,0,0
10,13,D,319,1313,8,11,8,3,0,0,0,0,0,0
1,14,12,11,0,0,0,0,0,64,0,-1--1--1,,1|(303,1261)|
1,15,13,11,0,0,0,0,0,64,0,-1--1--1,,1|(298,1301)|
10,16,Samp t,147,1307,24,11,8,3,0,0,0,0,0,0
10,17,Samp Dr,135,1237,30,11,8,3,0,0,0,0,0,0
1,18,16,11,0,0,0,0,0,64,0,-1--1--1,,1|(192,1294)|
1,19,17,11,0,0,0,0,0,64,0,-1--1--1,,1|(189,1254)|
10,20,kH O2,466,1114,24,11,8,3,0,0,0,0,0,0
10,21,kt,502,1146,8,11,8,3,0,0,0,0,0,0
1,22,21,6,0,0,0,0,0,64,0,-1--1--1,,1|(479,1151)|
1,23,20,6,0,0,0,0,0,64,0,-1--1--1,,1|(452,1133)|
10,24,P O2,259,1056,19,11,8,3,0,0,0,0,0,0
10,25,R,283,995,7,11,8,3,0,0,0,0,0,0
10,26,T,222,1001,7,11,8,3,0,0,0,0,0,0
1,27,26,24,0,0,0,0,0,64,0,-1--1--1,,1|(236,1022)|
1,28,25,24,0,0,0,0,0,64,0,-1--1--1,,1|(273,1019)|
10,29,"[O2] HS",142,1120,29,11,8,3,0,0,0,0,0,0
10,30,Vol HS,101,1069,25,11,8,3,0,0,0,0,0,0
1,31,30,29,0,0,0,0,0,64,0,-1--1--1,,1|(116,1089)|
1,32,24,6,1,0,0,0,0,64,0,-1--1--1,,1|(368,1048)|
1,33,29,24,1,0,0,0,0,64,0,-1--1--1,,1|(181,1055)|
1,34,1,29,1,0,0,0,0,64,0,-1--1--1,,1|(159,1180)|
1,35,1,11,1,0,0,0,0,64,0,-1--1--1,,1|(278,1208)|
10,36,"[O2] LP",683,1271,28,11,8,3,0,0,0,0,0,0
10,37,Vol LP,598,1270,24,11,8,3,0,0,0,0,0,0
1,38,36,5,1,0,0,0,0,64,0,-1--1--1,,1|(495,1334)|
1,39,2,36,1,0,0,0,0,64,0,-1--1--1,,1|(695,1215)|
1,40,37,36,0,0,0,0,0,64,0,-1--1--1,,1|(631,1270)|
10,41,v O2,771,1281,18,11,8,3,0,0,0,0,0,0
10,42,km O2,893,1297,24,11,8,3,0,0,0,0,0,0
10,43,vmax O2,892,1260,30,11,8,3,0,0,0,0,0,0
1,44,42,41,0,0,0,0,0,64,0,-1--1--1,,1|(835,1289)|
1,45,43,41,0,0,0,0,0,64,0,-1--1--1,,1|(832,1269)|
1,46,36,41,1,0,0,0,1,64,0,128-0-64,|12||0-0-0,1|(742,1253)|
12,47,48,932,1183,10,8,0,3,0,0,-1,0,0,0
1,48,50,47,4,0,0,22,0,0,0,-1--1--1,,1|(863,1183)|
1,49,50,2,100,0,0,22,0,0,0,-1--1--1,,1|(733,1183)|
11,50,48,798,1183,6,8,34,3,0,0,1,0,0,0
10,51,Cr O2,798,1202,22,11,40,3,0,0,-1,0,0,0
1,52,41,51,1,0,0,0,0,64,0,-1--1--1,,1|(803,1247)|
1,53,20,2,0,0,0,0,0,64,1,-1--1--1,,1|(536,1142)|
1,54,24,2,0,0,0,0,0,64,1,-1--1--1,,1|(429,1113)|
1,55,37,2,0,0,0,0,0,64,1,-1--1--1,,1|(611,1237)|
10,56,"ND-",407,819,40,20,3,3,0,0,0,0,0,0
10,57,"ND+",722,814,40,20,3,3,0,0,0,0,0,0
1,58,60,57,4,0,0,22,0,0,0,-1--1--1,,1|(626,816)|
1,59,60,56,100,0,0,22,0,0,0,-1--1--1,,1|(502,816)|
11,60,492,564,816,6,8,34,3,0,0,1,0,0,0
10,61,R rec,564,835,19,11,40,3,0,0,-1,0,0,0
10,62,Y O2,287,896,20,11,8,3,0,0,0,0,0,0
12,63,48,172,815,10,8,0,3,0,0,-1,0,0,0
1,64,66,56,4,0,0,22,0,0,0,-1--1--1,,1|(323,815)|
1,65,66,63,100,0,0,22,0,0,0,-1--1--1,,1|(225,815)|
11,66,48,274,815,6,8,34,3,0,0,1,0,0,0
10,67,"Gr D-",274,834,21,11,40,3,0,0,-1,0,0,0
12,68,48,715,960,10,8,0,3,0,0,-1,0,0,0
1,69,71,57,4,0,0,22,0,0,0,-1--1--1,,1|(715,860)|
1,70,71,68,100,0,0,22,0,0,0,-1--1--1,,1|(715,925)|
11,71,48,715,893,8,6,33,3,0,0,4,0,0,0
10,72,Gr AE,745,893,22,11,40,3,0,0,-1,0,0,0
12,73,48,723,661,10,8,0,3,0,0,-1,0,0,0
1,74,76,57,4,0,0,22,0,0,0,-1--1--1,,1|(720,758)|
1,75,76,73,100,0,0,22,0,0,0,-1--1--1,,1|(720,690)|
11,76,48,720,717,8,6,33,3,0,0,4,0,0,0
10,77,Gr DE,750,717,22,11,40,3,0,0,-1,0,0,0
1,78,62,67,0,0,0,0,0,64,0,-1--1--1,,1|(282,871)|
10,79,"Y NO2-",843,745,29,11,8,3,0,0,0,0,0,0
1,80,79,77,0,0,0,0,0,64,0,-1--1--1,,1|(799,732)|
10,81,Y O2,831,872,29,11,8,2,0,3,-1,0,0,0,128-128-128,0-0-0,|12||128-128-128
1,82,81,72,0,0,0,0,0,64,0,-1--1--1,,1|(791,881)|
10,83,"r den(O2)",598,733,33,11,8,3,0,0,0,0,0,0
10,84,r den,564,659,18,11,8,3,0,0,0,0,0,0
10,85,"[O2] trig",502,755,29,11,8,3,0,0,0,0,0,0
10,86,"[O2] min",489,691,30,11,8,3,0,0,0,0,0,0
1,87,86,83,0,0,0,0,0,64,0,-1--1--1,,1|(536,709)|
1,88,85,83,0,0,0,0,0,64,0,-1--1--1,,1|(541,746)|
1,89,84,83,0,0,0,0,0,64,0,-1--1--1,,1|(577,689)|
1,90,83,61,1,0,0,0,0,64,0,-1--1--1,,1|(581,763)|
1,91,41,67,1,0,0,0,1,64,0,128-0-64,|12||0-0-0,1|(41,1322)|
1,92,56,66,1,0,0,0,0,64,0,-1--1--1,,1|(335,771)|
1,93,36,83,1,0,0,0,0,64,0,-1--1--1,,1|(1010,1298)|
1,94,56,51,1,0,0,0,1,64,0,128-0-64,|12||0-0-0,1|(640,929)|
1,95,57,51,1,0,0,0,1,64,0,0-128-0,|12||0-0-0,1|(644,979)|
1,96,41,72,1,0,0,0,1,64,0,0-128-0,|12||0-0-0,1|(900,1131)|
1,97,56,60,1,0,0,0,0,64,0,-1--1--1,,1|(516,780)|
1,98,57,71,1,0,0,0,0,64,0,-1--1--1,,1|(741,850)|
10,99,"NO2-",520,461,40,20,3,3,0,0,0,0,0,0
10,100,N2,821,466,40,20,3,3,0,0,0,0,0,0
1,101,103,100,4,0,0,22,0,0,0,-1--1--1,,1|(727,466)|
1,102,103,99,100,0,0,22,0,0,0,-1--1--1,,1|(611,466)|
11,103,796,668,466,6,8,34,3,0,0,1,0,0,0
10,104,"Cr NO2-",668,485,31,11,40,3,0,0,-1,0,0,0
10,105,Vol LP,459,320,33,11,8,2,0,3,-1,0,0,0,128-128-128,0-0-0,|12||128-128-128
10,106,"[NO2-] LP",548,363,37,11,8,3,0,0,0,0,0,0
1,107,105,106,0,0,0,0,0,64,0,-1--1--1,,1|(496,338)|
1,108,99,106,1,0,0,0,0,64,0,-1--1--1,,1|(466,410)|
10,109,"v NO2-",723,357,27,11,8,3,0,0,0,0,0,0
1,110,106,109,1,0,0,0,0,64,0,-1--1--1,,1|(630,314)|
10,111,"km NO2-",778,302,33,11,8,3,0,0,0,0,0,0
10,112,"vmax NO2-",829,337,39,11,8,3,0,0,0,0,0,0
1,113,111,109,0,0,0,0,0,64,0,-1--1--1,,1|(755,324)|
1,114,112,109,0,0,0,0,0,64,0,-1--1--1,,1|(776,346)|
1,115,109,104,1,0,0,0,0,64,0,-1--1--1,,1|(739,409)|
1,116,109,77,1,0,0,0,1,64,0,255-128-0,|12||0-0-0,1|(903,496)|
1,117,57,103,1,0,0,0,1,64,0,255-128-0,|12||0-0-0,1|(626,644)|
1,118,57,77,1,0,0,0,0,64,0,-1--1--1,,1|(776,777)|
10,119,Samp t,1566,616,33,11,8,2,0,3,-1,0,0,0,128-128-128,0-0-0,|12||128-128-128
10,120,O2 HS,1565,643,33,11,8,2,0,3,-1,0,0,0,128-128-128,0-0-0,|12||128-128-128
10,121,"NO2-",1563,670,30,11,8,2,0,3,-1,0,0,0,128-128-128,0-0-0,|12||128-128-128
12,122,0,1567,591,35,11,8,7,0,0,-1,0,0,0
Data input:
12,123,0,1691,592,51,11,8,7,0,0,-1,0,0,0
Measured Data:
10,124,Measured O2,1684,621,45,11,8,3,0,0,0,0,0,0
10,125,Measured N2,1684,644,45,11,8,3,0,0,0,0,0,0
10,126,t t,393,619,8,11,8,3,0,0,0,0,0,0
10,127,t m,391,552,12,11,8,3,0,0,0,0,0,0
10,128,F den,524,600,20,11,8,3,0,0,0,0,0,0
1,129,84,128,0,0,0,0,0,64,0,-1--1--1,,1|(548,635)|
10,130,t Rec,452,583,18,11,8,3,0,0,0,0,0,0
1,131,127,130,0,0,0,0,0,64,0,-1--1--1,,1|(412,562)|
1,132,126,130,0,0,0,0,0,64,0,-1--1--1,,1|(411,607)|
1,133,130,128,0,0,0,0,0,64,0,-1--1--1,,1|(480,589)|
12,134,0,1157,394,193,167,3,188,0,0,1,0,0,0
O2_comparison
12,135,0,1546,394,193,168,3,188,0,0,1,0,0,0
N2_comparison
12,136,0,895,101,385,52,8,135,0,56,0,0,0,0,-1--1--1,0-0-0,Calibri|16|BI|0-0-0
Low Probability of Initiating nirS Transcription Explains Observed Gas Kinetics and Growth of Bacteria Switching from Aerobic Respiration to Denitrification
12,137,0,904,160,235,26,8,135,0,40,0,0,0,0,-1--1--1,0-0-0,Calibri|14||0-0-0
Junaid Hassan, Linda L. Bergaust, I. David Wheat, Lars R. Bakken
12,138,0,903,44,176,27,8,135,0,40,0,0,0,0,-1--1--1,0-0-0,Calibri|14||0-0-0
Dynamic Model as Supporting Information for
12,139,0,583,190,40,20,8,3,0,0,0,0,0,0
///---\\\
:GRAPH O2_comparison
:TITLE Measured and Simulated Oxygen (mol)
:X-MIN 0
:X-MAX 30
:SCALE
:VAR Measured O2
:Y-MIN 0
:Y-MAX 0.0002
:SCALE
:VAR O2 HS
:Y-MIN 0
:Y-MAX 0.0002

:GRAPH N2_comparison
:TITLE Measured and Simulated N2 (molN)
:X-MIN 0
:X-MAX 55
:SCALE
:VAR Measured N2
:Y-MIN 0
:Y-MAX 0.00011
:SCALE
:VAR N2
:Y-MIN 0
:Y-MAX 0.00011
:L<%^E!@
1:7%_Oxygen_2mM_Nitrite.vdf
9:7%_Oxygen_2mM_Nitrite
22:$,Dollar,Dollars,$s
22:Hour,Hours
22:Month,Months
22:Person,People,Persons
22:Unit,Units
22:Week,Weeks
22:Year,Years
22:Day,Days
11:7,2.voc
12:7,2.vpd
13:Measured_Data
15:0,0,0,0,0,0
19:100,0
27:2,
34:0,
4:Time
5:[O2] min
35:Date
36:YYYY-MM-DD
37:2000
38:1
39:1
40:5
41:0
42:0
24:0.952222
25:55
26:55
6:t1
