# Supplementary material for: Low Probability of Initiating nirS Transcription Explains Observed Gas Kinetics and Growth of Bacteria Switching from Aerobic Respiration to Denitrification
Source: PLoS Comput Biol. 2014 Nov 6;10(11):e1003933. doi: 10.1371/journal.pcbi.1003933 (PMC4222654; doi:10.1371/journal.pcbi.1003933)
Supplement: Dataset S1 — contains a Vensim simulation model (Hassan_et_al_2014.mdl) used in this study along with two files (7%_Oxygen_2mM_Nitrite.vdf and Measured_Data) containing simulated and measured data, respectively. (ZIP) [file pcbi.1003933.s001.zip › S1/Read Me.txt]

This folder (S1) is included as supporting information for the manuscript:

'Low Probability of Initiating nirS Transcription Explains Observed Gas Kinetics and Growth of Bacteria Switching from Aerobic Respiration to Denitrification'
Junaid Hassan, Linda L. Bergaust, I. David Wheat, Lars R. Bakken

S1 contains a Vensim� simulation model (Hassan_et_al_2014.mdl) developed for the above paper and two files (7%_Oxygen_2mM_Nitrite.vdf and Measured_Data) 
containing simulated and measured data, respectively. To open the model, please download and install Vensim� 'Model Reader', a freeware available at: 

http://vensim.com/free-download/ 
